# Supplementary material for: Validity and reliability of anthropometric equations versus Dual X-ray Absorptiometry to estimate body composition in athletes with unilateral lower-limb amputation: A pilot study
Source: PLoS One. 2025 Jul 11;20(7):e0326524. doi: 10.1371/journal.pone.0326524 (PMC12250317; doi:10.1371/journal.pone.0326524)
Supplement: S1 Data — (XLSX) [file pone.0326524.s001.xlsx]

## Sheet: Base de datos_21012025_CORRECTE
Atleta	Sexo	Sexo_1	Sexo_2	Sexo_3	Edad	Deporte	Tipodeamputaciónnumérica	Tipodeamputación	DEXAPesoKg	DEXATallacm	DEXAIMCKgm2	DEXAIMGrasaKgm2	DEXAPorcentajegrasatotal	DEXAMasaGrasatronco	DEXAgrasabrazosgramos	DEXAgrasapiernasgramos	DEXAgrasatroncogramos	DEXAgrasatotal	DEXAmasatotalbrazosKilogramos	DEXAmasatotalpiernasKilogramos	DEXAmasatotaltroncokilogramos	DEXAmasatotalKilogramos	LM_DEXA	LP_DEXA_1	CMO_DEXA_g	CMO_DEXA_Kg	DMO	PesoAntropometria	TallaAntropometria	Tallaantropometriaenmetros	IMCAntropometria	TallasentadoAntropometria	Diametro_muñeca	Diametro_femur	EnvergaduraAntropometria	Perimetro_brazoRelajado	Perimetro_antebrazo	Perimetro_muslo	Perimetro_pierna	Perimetro_cintura	Perimetro_cadera	Perimetro_pecho	PCTriceps	PCSubescapular	PCBiceps	PCSuprailiaco	PCSupraespinal	PCAbdominal	PCmuslo
1	2	1	1	0	45	1	2	transfemoral izquierda	86	172	29.1	5.9	21.1	10.2	2.29	3.84	10.23	17.66	15.5	20.9	43.5	86.5	65.8	66.9628	2954	2.954	1.325	86.8	177.7	1.777	27.5	92	6.2	10.8	179	40.1	33.45	62.3	42.6	99.6	106.4	115.8	5.4	18	3.8	16.8	7.7	20.8	9.2
2	1	0	2	1	26	2	2	transfemoral derecha	50	155	20.8	6.2	31.2	7.4	2.11	4.71	7.48	15.06	7.6	13.1	25.5	50.5	33.2	35.2	2142	2.142	1.149	50.5	155.1	1.551	21	84	5.5	9	159.2	31.8	24.9	54	35.9	70.1	88.9	90.7	14	3.7	7.4	18.2	7.8	14.9	16.1
3	2	1	1	0	44	3	1	tanstibial izquierda	77	171	26.3	6.5	25.7	10.7	2.1	5.16	10.72	19.06	10.6	22.1	38.9	77.1	55.2	56.4987	2837	2.837	1.199	76.8	172.4	1.724	25.8	94.7	5.7	10.1	173	33	27.85	53.6	37.5	87.1	94.7	102	11.2	26.9	9	34.4	36	35.5	12
4	2	1	1	0	37	4	1	Transtibial derecha	79	173	26.4	7	27.6	12.3	2.49	5.05	12.33	20.96	11.7	22.2	39.2	78.7	54.9	56.1658	2762	2.762	1.192	79.6	170	1.7	27.5	93.8	5.7	10.2	177.7	36.5	28.6	57.5	38	87.7	99.5	106	11	22.3	4.2	24.2	16.8	30	18.8
5	1	0	2	1	36	2	1	transtibial derecha	73	159	28.9	11.8	41.6	16.5	4.01	8.14	16.59	29.73	11.5	18.7	38.7	73.7	41.8	43.1699	2124	2.124	1.298	73.9	156.9	1.569	32.2	86	6.6	9.7	163	37.3	27.55	64.3	37.7	88.6	104.4	106.35	20	33.2	8.3	33	15.5	24	28.2
6	2	1	1	0	21	5	1	Transtibial derecha	60	167	21.5	6.4	31.1	10	1.98	4.96	10.05	18.02	7.9	15.9	31.3	60.3	40	41.6667	2294	2.294	1.155	61	167	1.67	21.9	91.1	5.4	9	161	31.3	27.3	52	34	80.8	91.8	96.45	10.2	14.8	8.2	20	14.8	20.8	20.2
7	1	0	2	1	18	3	1	Transtibial izquierda	55	167	19.7	6	33.9	8.5	2.33	6	8.59	16.93	6.69	17.05	27.7	51.44	32.9	34.7182	1965	1.965	1.058	56.1	167.6	1.676	20	84.6	5.4	8.6	171.2	28.5	22.9	50	34.2	80.5	91.5	83.9	16.8	17.5	10.1	26.5	19.2	18.3	20
8	2	1	1	0	36	4	1	Transtibial izquierda	74	175	24.6	5.3	22.3	9.1	2.14	3.51	9.18	15.98	10.4	20.5	37.7	74.7	55.5	56.8514	3143	3.143	1.336	74.7	174.1	1.741	24.6	91.4	5.4	9.5	174.8	32.2	28.15	55.5	36.4	81.3	98	103.25	9	12.6	4.8	32	14.2	30.1	8.4
9	2	1	1	0	34	1	2	transfemoral izquierda	71	170	24.6	4.3	18	7.3	1.4	2.75	7.33	12.35	10.4	21.1	35.4	71.4	56.4	57.8085	2658	2.658	1.222	71.1	169.1	1.691	24.8	90	5.5	9.3	173	33.6	26.6	55.7	38.4	86	94.7	101.85	3.8	7.2	2.4	15.6	6.8	18.9	5.4
10	2	1	1	0	28	4	2	transfemoral izquierda	70	176	22.6	5	22.9	8.6	1.82	4.02	8.64	15.58	9.8	21.3	33.6	70.5	52.3	53.7286	2531	2.531	1.087	71.2	176.9	1.769	22.8	96.6	5.7	9.7	180	29.9	26.35	51.2	34.2	80.4	95	101.8	8	15.3	6.2	17.4	10	20.9	15.1
11	2	1	1	0	36	6	3	Desarticulación de cadera	75	170	26	6.18	24.7	11.2	2.14	3.41	11.25	17.88	10.6	18.6	40.3	75	54.5	55.8333	2523	2.523	1.196	74.7	170.5	1.705	25.7	91.9	5.6	10.5	177.3	34	28.4	61.9	41.2	93.6	94.8	107.55	12	26.5	4.8	12.6	12.6	33.2	6.8
12	2	1	1	0	24	7	1	Transtibial derecha	75	165	27.5	8.4	31.5	11.8	2.76	7.27	11.87	23.01	10.9	22.3	36.6	75.5	50	51.3333	2439	2.439	1.094	74.2	163.3	1.633	27.8	89	5.5	10.1	164.5	36.4	28.85	56.5	37.5	81.3	91.8	108	14.4	15	8.1	23	12	24	18
13	2	1	1	0	27	7	1	Transtibial derecha	84	180	25.9	8.8	35.3	15.2	3.4	8.9	15.27	28.74	10.9	27.5	40.6	84.1	52.6	53.7905	2677	2.677	1.18	74.5	171.8	1.718	25.2	91.8	5.8	9.6	172.5	31	26.4	55.3	35.5	85.5	93.4	98.5	9	24.3	5.8	20.2	13.6	38.8	14.6
14	2	1	1	0	36	7	2	transfemoral derecha	90	170	31.1	10	33.5	18.7	3.7	5.2	18.71	29.11	14	18.6	50.2	89.9	57.7	58.8111	3058	3.058	1.351	93.5	172.6	1.726	31.4	92.4	5.4	10.2	181.1	20	31.9	59.2	30.8	102.5	109.7	111.5	17.4	37.2	6.4	32.2	21.2	42	18.8
15	2	1	1	0	29	8	2	transfemoral derecha	75	165	27.5	8.4	31.5	11.8	3.26	5.78	12.3	22.53	14.2	21.8	37.2	79.3	54.1	55.4333	2649	2.649	1.187	79.9	177.4	1.774	25.4	93	5.4	10.3	174.6	32	29.75	56.7	34	81.3	91.8	105.4	12.2	21.4	12.2	19.2	22.2	25.6	13.8
16	2	1	1	0	26	1	1	Transtibial izquierda	92	175	30	8.4	28.3	13.1	2.99	7.93	13.1	25.38	13.9	29.9	42.4	92.8	64.2	65.287	3228	3.228	1.357	64.2	175.2	1.752	30.5	93.8	6.4	11	177.9	41.7	32.4	67.2	43.5	92.1	104.5	107.9	16.4	23.8	8.6	32	23.6	35.6	16.3
17	2	1	1	0	41	1	1	Transtibial izquierda	78	177	24.9	6.3	26.3	11.2	2.58	5.03	11.23	19.9	13.4	22.1	37.6	78.7	55.7	56.9821	3040	3.04	1.378	79.4	172.8	1.728	26.6	91.1	5.7	9.6	173.3	34.9	28.85	56.4	38.9	89.6	96.5	103.2	8.2	16	5.6	22.8	17.2	27.4	11.4
18	2	1	1	0	38	1	1	Transtibial derecha	67	169	23.5	4.5	20.3	6.8	1.69	3.63	6.86	12.99	8.5	22.9	30.8	66.6	50.9	52.3925	2670	2.67	1.164	67	169.9	1.699	23.2	92.5	5.5	9.8	169	29.2	25.5	53	40	82.4	93	96.15	9.2	11.8	3.4	17.4	8.8	8.4	13.2
19	2	1	1	0	32	6	2	transfemoral izquierda	44	162	16.8	1.9	11.8	2.2	0.725	1.19	2.28	5.06	6.7	10.2	23.1	44.8	37.8	40.0727	1887	1.887	1.055	55	162.5	1.625	21	87.1	5.4	8.6	160.1	24.2	23.5	47.6	30.5	67.9	77.7	85.4	3.6	7.5	3	6.2	4.5	7.2	4.4
20	1	0	2	1	31	6	3	Desarticulación de cadera	49	158	19.6	6.5	34.5	8.3	2.63	4.53	8.35	16.21	6.9	12.1	26.1	48.8	30.7	32.7408	1802	1.802	1.096	49.1	157.6	1.576	19.8	82.5	5.4	8.8	165.5	29	22.5	57.3	35.8	75.7	90.5	86.3	17	15	5	20	9.2	27	25
21	2	1	1	0	32	8	1	Transtibial derecha	60	167	21.5	4.6	22.3	6.8	1.42	3.86	6.86	12.9	8	18.5	29.8	60.4	45	46.6667	2518	2.518	1.189	60.3	167.7	1.677	21.4	88.2	5.7	9.2	167.7	28.5	26.3	50.3	30.5	79.6	86.5	88	12.2	14.2	6.1	31.2	14.8	28	12.6
22	2	1	1	0	40	9	1	Transtibial derecha	85	173	28.4	9.3	33.8	16	2.87	7.99	16.03	28.01	11.1	25.7	43.1	85.4	54.8	55.9765	2602	2.602	1.163	85.1	173.1	1.731	28.4	91.3	6.4	10.5	179.9	32.5	29.15	56.6	41.3	95.3	101.5	107.7	18	29.6	14.3	38.8	32.9	41.9	16
23	2	1	1	0	49	2	2	transfemoral derecha	59	156	24.2	5.1	21.6	7.3	1.56	2.51	7.31	12.42	9.9	13.8	30.3	59.5	44.9	46.5949	2087	2.087	1.067	59.9	155	1.55	24.9	84	5.4	9	161	35	28	50	35.8	85.4	86.9	100	6.4	11	3.6	12	9	25	7.2
24	2	1	1	0	31	2	2	transfemoral derecha	67	165	24.6	7.1	29.8	11.3	2.43	4.69	11.37	19.46	10.3	18.6	34	67.5	45.9	47.3925	2142	2.142	1.12	68.1	161.5	1.615	26.1	85	5.4	9	167.1	32.5	27.5	52.8	37.8	91.7	94.6	100.1	9.2	24.7	9.8	29.2	23	19.8	10.8
25	2	1	1	0	29	7	1	Transtibial derecha	74	171	25.3	5.9	24	10	2.16	3.98	10.01	17.28	10.8	21.1	37.2	74.7	54.7	56.0514	2666	2.666	1.207	84.5	177.8	1.778	26.7	94.5	6.2	10.1	184.1	33.7	28.8	62.1	37.6	91.2	105.8	105.3	24	24	17.3	28	23	31	22
26	2	1	1	0	35	1	1	Transtibial derecha	64	159	25.3	3.7	15.2	5	1.06	2.41	5.05	9.42	8.3	19.4	31.8	64.4	52.6	54.1625	2328	2.328	1.112	64	159.6	1.596	36.5	88.3	6	9.6	169.3	29	26.55	52.8	38.7	82.8	92.5	94	6.1	9.9	3	14	6	15	7
27	1	0	2	1	26	5	3	desartilación de cadera derecha	44	159	17.4	5.2	30.8	6.8	2.05	3.463	6.846	13.119	6.9	9.8	23.6	44.3	33.2	35.4727	1719	1.719	1.07	44.7	157.1	1.571	18.1	84.9	5	8.8	163.1	27.6	24.7	49.1	34.2	68.8	88	86.7	13.8	10.8	7.8	26	11	23	17.6
[truncated: 120 more columns]
